# Supplementary material for: Speech Sounds Production, Narrative Skills, and Verbal Memory of Children with 22q11.2 Microdeletion
Source: Children (Basel). 2024 Apr 19;11(4):489. doi: 10.3390/children11040489 (PMC11049265; doi:10.3390/children11040489)
Supplement: Supplementary file 1 [file children-11-00489-s001.zip]

Archive with 3 entries (3 files):
- Table S1.pdf
- Table S2.xls
- Table S3.pdf
